# Supplementary material for: High-Throughput Sequencing of Arabidopsis microRNAs: Evidence for Frequent Birth and Death of MIRNA Genes
Source: PLoS One. 2007 Feb 14;2(2):e219. doi: 10.1371/journal.pone.0000219 (PMC1790633; doi:10.1371/journal.pone.0000219)
Supplement: Table S4 — Gene-specific PCR primers for successful validation of miRNA targets by 5′ RACE. (0.02 MB XLS) [file pone.0000219.s004.xls]

## Sheet: Table S4
Table S4. Gene-specific PCR primers for successful validation of miRNA targets by 5' RACE.
miRNA	Target gene	PCR round	Primer name	Primer sequence (5' to 3')
miR856	At5g41610	1st Rd	At5g41610_miR856_512	GTGGAATGATGAAAGACGCACCGATA
		2nd Rd	At5g41610_miR856_406	AGTAGAATCCAAGCTGCCACATCGT
miR824	At3g57230	1st Rd	At3g57230_miR824_353	CAACGGAAGGGTGACAACTTTATGCT
		2nd Rd	At3g57230_miR824_236	GCTGGTGTTTGATAGATATGGAATGCA
miR775	At1g53290	1st Rd	At1g53290_miR775_419	GAAGGTGAGCATTCTGGTTCGCAAA
		2nd Rd	At1g53290_miR775_419	GAAGGTGAGCATTCTGGTTCGCAAA
miR858	At3g08500	1st Rd	At3g08500_miR858_412	TGAAGCAAGGATCAAGGGCCTGTAA
		2nd Rd	At3g08500_miR858_412	TGAAGCAAGGATCAAGGGCCTGTAA
miR773	At4g14140	1st Rd	At4g14140_miR773_452	TCGTAATCCGCTAACGCCGTTGAAAT
		2nd Rd	At4g14140_miR773_417	CGGGGAACCATCTTCATAACCAGATA
miR844	At5g51270	1st Rd	At5g51270_miR844_551	GCGTGTCCTGGTTGTCTGTGAAATA
		2nd Rd	At5g51270_miR844_258	GGGTTAGATTTGAGTGCATTCGACATA
miR857	At3g09220	1st Rd	At3g09220_miR857_494	GCCATTGATCGTATAAGCGTCGGAATT
		2nd Rd	At3g09220_miR857_368	GGGAAACGGGTAAGAGTGACCAGATT
miR827	At1g02860	1st Rd	At1g02860_miR827_377	GCCTCTGAGCCAAGTAAGACACTTT
		2nd Rd	At1g02860_miR827_377	GCCTCTGAGCCAAGTAAGACACTTT
miR858	At2g47460	1st Rd	At2g47460_miR858_506	CCTCTGGCTCCTTCAGAGTCTCTTA
		2nd Rd	At2g47460_miR858_431	CCAGGATCTGACTCGTCCAACAAAA
miR842	At5g38550	1st Rd	At5g38550_miR842_432	CATCGTCCCACTTCTTGCTTCCCTTA
		2nd Rd	At5g38550_miR842_216	GCATACCGTAGGACTTTTTGTCGTAGT
miR780	At5g41610	1st Rd	At5g41610_miR780_424	CTCCTCATCCGATTTCAGATTCTTCAC
		2nd Rd	At5g41610_miR780_529	TTCCTCAATCGCCGATCTAACATCCA
miR846	At5g49850	1st Rd	At5g49850_miR846_330	CGTCGTTCATTCCATGGGCACGCT
		2nd Rd	At5g49850_miR846_478	GAAGTTCTCTCACCAAATGTCCTAGAG
miR859	At3g49510	1st Rd	At3g49510_miR859_275	CCTCGTCAATGAAGAAGCTCTTAGCT
		2nd Rd	At3g49510_miR859_357	CCATCATCTCCAACGATGTAAGCCAT
miR778	At2g22740	1st Rd	At2g22740_miR778_225	CTATGCTGGTTGCTAACGCGAGGTT
		2nd Rd	At2g22740_miR778_353	CTGAGATCCGACTTGTTGCCAATAC
